# Supplementary material for: Induction of Semaphorin 3A by Resveratrol and Pinostilbene via Activation of the AHR-NRF2 Axis in Human Keratinocytes
Source: Antioxidants (Basel). 2024 Jun 17;13(6):732. doi: 10.3390/antiox13060732 (PMC11201291; doi:10.3390/antiox13060732)
Supplement: Supplementary file 1 [file antioxidants-13-00732-s001.zip]

Archive with 1 entries (1 files):
- antioxidants-3032337-supplementary.pdf
